# Supplementary material for: Transcriptome profiling in the spathe of Anthurium andraeanum ‘Albama’ and its anthocyanin-loss mutant ‘Xueyu’
Source: Sci Data. 2018 Nov 13;5:180247. doi: 10.1038/sdata.2018.247 (PMC6233480; doi:10.1038/sdata.2018.247)
Supplement: Supplementary file 1 [file sdata2018247-isa1.zip]

Archive with 3 entries (3 files):
- i_Investigation.txt
- s_Xu294A_study.txt
- a_Xu294A_assay.txt
