# Supplementary material for: Transcriptome profiling in the spathe of Anthurium andraeanum ‘Albama’ and its anthocyanin-loss mutant ‘Xueyu’
Source: Sci Data. 2018 Nov 13;5:180247. doi: 10.1038/sdata.2018.247 (PMC6233480; doi:10.1038/sdata.2018.247)
Supplement: Supplementary file 1 [file sdata2018247-isa1.zip › i_Investigation.txt]

# Investigation File generated for Scientific Data with Investigation File Authoring Tool version 0.1.0 on 30/10/2018 - This metadata file is CC0
ONTOLOGY SOURCE REFERENCE
Term Source Name	NCBITaxon	BTO	OBI	EFO	ERO
Term Source File	http://data.bioontology.org/ontologies/NCBITAXON	http://data.bioontology.org/ontologies/BTO	http://data.bioontology.org/ontologies/OBI	http://data.bioontology.org/ontologies/EFO	http://data.bioontology.org/ontologies/ERO
Term Source Version	2016AB	unknown	2014-08-18		2013-08-02
Term Source Description	National Center for Biotechnology Information (NCBI) Organismal Classification	BRENDA Tissue and Enzyme Source Ontology	Ontology for Biomedical Investigations	Experimental Factor Ontology	Eagle-I Research Resource Ontology
INVESTIGATION
Investigation Identifier
Investigation Title
Investigation Description
Investigation Submission Date
Investigation Public Release Date
INVESTIGATION PUBLICATIONS
Investigation PubMed ID
Investigation Publication DOI
Investigation Publication Author List
Investigation Publication Title
Investigation Publication Status
Investigation Publication Status Term Accession Number
Investigation Publication Status Term Source REF
INVESTIGATION CONTACTS
Investigation Person Last Name
Investigation Person Mid Initials
Investigation Person First Name
Investigation Person Address
Investigation Person Phone
Investigation Person Fax
Investigation Person Email
Investigation Person Affiliation
Investigation Person Roles
Investigation Person Roles Term Accession Number
Investigation Person Roles Term Source REF
STUDY
Study Identifier	10.1038/sdata.2018.247
Study Title	Transcriptome profiling in the spathe of Anthurium andraeanum ‘Albama’ and its anthocyanin-loss mutant ‘Xueyu’
Study Submission Date	15/06/2018
Study Public Release Date	13/11/2018
Study Description	http://www.nature.com/articles/sdata2018247#abstract
Study File Name	s_Xu294A_study.txt
Comment[Subject Keywords]	///;//
Comment[Manuscript Licence]	CC BY-4.0
Comment[Experimental Metadata Licence]	CC0
Comment[Supplementary Information File Name]	
Comment[Supplementary Information File Type]	x-zip-compressed
Comment[Supplementary Information File URL]	http://www.nature.com/articles/sdata2018247#supplementary-information
Comment[Data Repository]	NCBI Sequence Read Archive;GenBank;figshare
Comment[Data Record Accession]	SRP128296;GGPS00000000;doi:10.6084/m9.figshare.7012238.v2
Comment[Data Record URI]	http://identifiers.org/ncbi/insdc.sra:SRP128296;http://identifiers.org/insdc:GGPS00000000;https://doi.org/10.6084/m9.figshare.7012238.v2
STUDY DESIGN DESCRIPTORS
Study Design Type	transcription profiling design	strain comparison design
Study Design Type Term Accession Number	OBI:0001430	OBI:0001464
Study Design Type Term Source REF	OBI	OBI
STUDY PUBLICATIONS
Study PubMed ID	""	""
Study Publication DOI	doi:10.1038/s41598-017-17460-5	doi:10.1371/journal.pone.0119027
Study Publication Author List	""	""
Study Publication Title	""	""
Study Publication Status	published	published
Study Publication Status Term Accession Number		
Study Publication Status Term Source REF		
STUDY FACTORS
Study Factor Name	cultivar
Study Factor Type	cultivar
Study Factor Type Term Accession Number	http://www.ebi.ac.uk/efo/EFO_0005136
Study Factor Type Term Source REF	EFO
STUDY ASSAYS
Study Assay Measurement Type	transcription profiling assay
Study Assay Measurement Type Term Accession Number	OBI:0000424
Study Assay Measurement Type Term Source REF	ERO
Study Assay Technology Type	RNA sequencing
Study Assay Technology Type Term Accession Number	ERO:0001658
Study Assay Technology Type Term Source REF	ERO
Study Assay Technology Platform	instrument; manufacturer
Study Assay File Name	a_Xu294A_assay.txt
STUDY PROTOCOLS
Study Protocol Name	sample collection	Sequencing	assembly	annotation
Study Protocol Type	specimen collection process	RNA sequencing	sequence_assembly	sequence annotation
Study Protocol Type Term Accession Number	OBI:0000659	ERO:0001658	SO:0000353	OBI:0001944
Study Protocol Type Term Source REF	EFO	ERO	OBI	OBI
Study Protocol Description				
Study Protocol URI	""	""	""	""
Study Protocol Version				
Study Protocol Parameters Name	""	instrument; manufacturer	""	""
Study Protocol Parameters Name Term Accession Number	""	""	""	""
Study Protocol Parameters Name Term Source REF	""	""	""	""
Study Protocol Components Name	""	""	""	""
Study Protocol Components Type	""	""	""	""
Study Protocol Components Type Term Accession Number	""	""	""	""
Study Protocol Components Type Term Source REF	""	""	""	""
STUDY CONTACTS
Study Person Last Name	Li	Wang	Fu	Gao	Lu	Xu
Study Person First Name	Zhiying	Jiabin	Yunliu	Yu	Hunzhen	Li
Study Person Mid Initials						
Study Person Email	""	""	""	""	""	xllzy@263.net
Study Person Phone						
Study Person Fax						
Study Person Address						
Study Person Affiliation	Institute of Tropical Crop Genetic Resources, Chinese Academy of Tropical Agricultural Sciences, Danzhou 571737, Hainan, China	Institute of Tropical Crop Genetic Resources, Chinese Academy of Tropical Agricultural Sciences, Danzhou 571737, Hainan, China	Institute of Tropical Crop Genetic Resources, Chinese Academy of Tropical Agricultural Sciences, Danzhou 571737, Hainan, China	Institute of Tropical Crop Genetic Resources, Chinese Academy of Tropical Agricultural Sciences, Danzhou 571737, Hainan, China	Institute of Tropical Crop Genetic Resources, Chinese Academy of Tropical Agricultural Sciences, Danzhou 571737, Hainan, China	Institute of Tropical Crop Genetic Resources, Chinese Academy of Tropical Agricultural Sciences, Danzhou 571737, Hainan, China
Study Person Roles						
Study Person Roles Term Accession Number						
Study Person Roles Term Source REF						
Comment[Study Person ORCID]						
Comment[Funder]						
Comment[FundRef ID]						
Comment[Funder Term Source REF]						
Comment[Grant Identifier]						
