# Supplementary material for: Transcriptome profiling in the spathe of Anthurium andraeanum ‘Albama’ and its anthocyanin-loss mutant ‘Xueyu’
Source: Sci Data. 2018 Nov 13;5:180247. doi: 10.1038/sdata.2018.247 (PMC6233480; doi:10.1038/sdata.2018.247)
Supplement: Supplementary file 1 [file sdata2018247-isa1.zip › s_Xu294A_study.txt]

Source Name	Characteristics[organism]	Term Source REF	Term Accession Number	Characteristics[organism part]	Term Source REF	Term Accession Number	Protocol REF	Sample Name	Factor Value[cultivar]
Anthurium andraeanum plants grown in the greenhouse of the Mid Tropical Crop Gene Bank of National Crop Resources in Danzhou China	Anthurium andraeanum	NCBITaxon	NCBITaxon:226677	bract	BTO	BTO:0002222	sample collection	Albama_1	Albama
Anthurium andraeanum plants grown in the greenhouse of the Mid Tropical Crop Gene Bank of National Crop Resources in Danzhou China	Anthurium andraeanum	NCBITaxon	NCBITaxon:226677	bract	BTO	BTO:0002222	sample collection	Albama_2	Albama
Anthurium andraeanum plants grown in the greenhouse of the Mid Tropical Crop Gene Bank of National Crop Resources in Danzhou China	Anthurium andraeanum	NCBITaxon	NCBITaxon:226677	bract	BTO	BTO:0002222	sample collection	Albama_3	Albama
Anthurium andraeanum plants grown in the greenhouse of the Mid Tropical Crop Gene Bank of National Crop Resources in Danzhou China	Anthurium andraeanum	NCBITaxon	NCBITaxon:226677	bract	BTO	BTO:0002222	sample collection	Xueyu_1	Xueyu
Anthurium andraeanum plants grown in the greenhouse of the Mid Tropical Crop Gene Bank of National Crop Resources in Danzhou China	Anthurium andraeanum	NCBITaxon	NCBITaxon:226677	bract	BTO	BTO:0002222	sample collection	Xueyu_2	Xueyu
Anthurium andraeanum plants grown in the greenhouse of the Mid Tropical Crop Gene Bank of National Crop Resources in Danzhou China	Anthurium andraeanum	NCBITaxon	NCBITaxon:226677	bract	BTO	BTO:0002222	sample collection	Xueyu_3	Xueyu
Anthurium andraeanum plants grown in the greenhouse of the Mid Tropical Crop Gene Bank of National Crop Resources in Danzhou China	Anthurium andraeanum	NCBITaxon	NCBITaxon:226677	bract	BTO	BTO:0002222	sample collection	Mixed samples	Albama and Xueyu
related manuscript with doi 10.1371/journal.pone.0119027	Anthurium andraeanum	NCBITaxon	NCBITaxon:226677	bract	BTO	BTO:0002222	sample collection	Albama_related_1	Albama	Anthurium_Albama_stage_3
related manuscript with doi 10.1371/journal.pone.0119027	Anthurium andraeanum	NCBITaxon	NCBITaxon:226677	bract	BTO	BTO:0002222	sample collection	Albama_related_2	Albama	Anthurium_Albama_stage_6
related manuscript with doi 10.1371/journal.pone.0119027	Anthurium andraeanum	NCBITaxon	NCBITaxon:226677	bract	BTO	BTO:0002222	sample collection	Xueyu_related_1	Xueyu	Anthurium_Xueyu_stage_3
related manuscript with doi 10.1371/journal.pone.0119027	Anthurium andraeanum	NCBITaxon	NCBITaxon:226677	bract	BTO	BTO:0002222	sample collection	Xueyu_related_2	Xueyu	Anthurium_Xueyu_stage_6
