# Supplementary material for: Transcriptome profiling in the spathe of Anthurium andraeanum ‘Albama’ and its anthocyanin-loss mutant ‘Xueyu’
Source: Sci Data. 2018 Nov 13;5:180247. doi: 10.1038/sdata.2018.247 (PMC6233480; doi:10.1038/sdata.2018.247)
Supplement: Supplementary file 1 [file sdata2018247-isa1.zip › a_Xu294A_assay.txt]

Sample Name	Protocol REF	Parameter Value[instrument]	Parameter Value[manufacturer]	Assay Name	Raw Data File	Comment[Data Repository]	Comment[Data Record Accession]	Comment[Data Record URI]	Protocol REF	Derived Data File	Comment[Data Repository]	Comment[Data Record Accession]	Comment[Data Record URI]	Protocol REF	Derived Data File	Comment[Data Repository]	Comment[Data Record Accession]	Comment[Data Record URI]	Factor Value[cultivar]
Albama_1	Sequencing	HiSeq 4000	Illumina	Albama_1 RNA-Seq	SAMN08322140	NCBI Sequence Read Archive	SRP128296	http://identifiers.org/ncbi/insdc.sra:SRP128296	assembly	unigenes assembled from short reads	GenBank	GGPS00000000	http://identifiers.org/insdc:GGPS00000000	annotation	Annotation of high quality transcripts and unigenes.xls; Information of differently expressed unigenes.xls; Information of differently expressed high quality transcripts.xls	figshare	doi:10.6084/m9.figshare.7012238.v2	https://doi.org/10.6084/m9.figshare.7012238.v2	Albama
Albama_2	Sequencing	HiSeq 4000	Illumina	Albama_2 RNA-Seq	SAMN08322141	NCBI Sequence Read Archive	SRP128296	http://identifiers.org/ncbi/insdc.sra:SRP128296	assembly	unigenes assembled from short reads	GenBank	GGPS00000000	http://identifiers.org/insdc:GGPS00000000	annotation	Annotation of high quality transcripts and unigenes.xls; Information of differently expressed unigenes.xls; Information of differently expressed high quality transcripts.xls	figshare	doi:10.6084/m9.figshare.7012238.v2	https://doi.org/10.6084/m9.figshare.7012238.v2	Albama
Albama_3	Sequencing	HiSeq 4000	Illumina	Albama_3 RNA-Seq	SAMN08322142	NCBI Sequence Read Archive	SRP128296	http://identifiers.org/ncbi/insdc.sra:SRP128296	assembly	unigenes assembled from short reads	GenBank	GGPS00000000	http://identifiers.org/insdc:GGPS00000000	annotation	Annotation of high quality transcripts and unigenes.xls; Information of differently expressed unigenes.xls; Information of differently expressed high quality transcripts.xls	figshare	doi:10.6084/m9.figshare.7012238.v2	https://doi.org/10.6084/m9.figshare.7012238.v2	Albama
Xueyu_1	Sequencing	HiSeq 4000	Illumina	Xueyu_1 RNA-Seq	SAMN08322143	NCBI Sequence Read Archive	SRP128296	http://identifiers.org/ncbi/insdc.sra:SRP128296	assembly	unigenes assembled from short reads	GenBank	GGPS00000000	http://identifiers.org/insdc:GGPS00000000	annotation	Annotation of high quality transcripts and unigenes.xls; Information of differently expressed unigenes.xls; Information of differently expressed high quality transcripts.xls	figshare	doi:10.6084/m9.figshare.7012238.v2	https://doi.org/10.6084/m9.figshare.7012238.v2	Xueyu
Xueyu_2	Sequencing	HiSeq 4000	Illumina	Xueyu_2 RNA-Seq	SAMN08322144	NCBI Sequence Read Archive	SRP128296	http://identifiers.org/ncbi/insdc.sra:SRP128296	assembly	unigenes assembled from short reads	GenBank	GGPS00000000	http://identifiers.org/insdc:GGPS00000000	annotation	Annotation of high quality transcripts and unigenes.xls; Information of differently expressed unigenes.xls; Information of differently expressed high quality transcripts.xls	figshare	doi:10.6084/m9.figshare.7012238.v2	https://doi.org/10.6084/m9.figshare.7012238.v2	Xueyu
Xueyu_3	Sequencing	HiSeq 4000	Illumina	Xueyu_3 RNA-Seq	SAMN08322145	NCBI Sequence Read Archive	SRP128296	http://identifiers.org/ncbi/insdc.sra:SRP128296	assembly	unigenes assembled from short reads	GenBank	GGPS00000000	http://identifiers.org/insdc:GGPS00000000	annotation	Annotation of high quality transcripts and unigenes.xls; Information of differently expressed unigenes.xls; Information of differently expressed high quality transcripts.xls	figshare	doi:10.6084/m9.figshare.7012238.v2	https://doi.org/10.6084/m9.figshare.7012238.v2	Xueyu
Mixed samples	Sequencing	RS II	PacBio	Mixed samples RNA-Seq	SAMN08322146	NCBI Sequence Read Archive	SRP128296	http://identifiers.org/ncbi/insdc.sra:SRP128296	assembly	unigenes assembled from short reads	GenBank	GGPS00000000	http://identifiers.org/insdc:GGPS00000000	annotation	Annotation of high quality transcripts and unigenes.xls; Information of differently expressed unigenes.xls; Information of differently expressed high quality transcripts.xls	figshare	doi:10.6084/m9.figshare.7012238.v2	https://doi.org/10.6084/m9.figshare.7012238.v2	Albama and Xueyu
Albama_related_1	Sequencing	HiSeq 4000	Illumina	Anthurium_Albama_stage_3	SAMN09296224	NCBI Sequence Read Archive	SRP128296	http://identifiers.org/ncbi/insdc.sra:SRP128296											Albama
Albama_related_2	Sequencing	HiSeq 4000	Illumina	Anthurium_Albama_stage_6	SAMN09296225	NCBI Sequence Read Archive	SRP128296	http://identifiers.org/ncbi/insdc.sra:SRP128296											Albama
Xueyu_related_1	Sequencing	HiSeq 4000	Illumina	Anthurium_Xueyu_stage_3	SAMN09296226	NCBI Sequence Read Archive	SRP128296	http://identifiers.org/ncbi/insdc.sra:SRP128296											Xueyu
Xueyu_related_2	Sequencing	HiSeq 4000	Illumina	Anthurium_Xueyu_stage_6	SAMN09296227	NCBI Sequence Read Archive	SRP128296	http://identifiers.org/ncbi/insdc.sra:SRP128296											Xueyu
